# Supplementary material for: Direct Whole-Genome Sequencing of Cutaneous Strains of Haemophilus ducreyi
Source: Emerg Infect Dis. 2018 Apr;24(4):786–9. doi: 10.3201/eid2404.171726 (PMC5875288; doi:10.3201/eid2404.171726)
Supplement: Technical Appendix 2 — Illumina sequenced genomes of Haemophilus ducreyi and high-density single-nucleotide polymorphism regions identified and removed for the H. ducreyi phylogeny. [file 17-1726-Techapp-s2.xlsx]

## Sheet: Table 1
Article DOI: https://doi.org/10.3201/eid2404.171726
Direct Whole-Genome Sequencing of Cutaneous Strains of Haemophilus ducreyi
Technical Appendix 2 Table 1. Illumina sequenced genomes of Haemophilus ducreyi: mapping and assembly statistics and genome characteristics.
Sample Name£	Published Reference genome size	Total read number	Sample Acc. No.	% of uniquely mapping reads	Average coverage depth	Total SNPs with respect to ref. genome	No. of Scaffolded bases	No. of contigs	N50	Largest Contig	Uncurated Draft Genome Assembly Size^	% Nucleotide Genome Diversity to reference genome
Haemophilus ducreyi (HD) 35000HP*	1698955	NA	AE017143	95.32	71.09	NA	NA	29	153021	306133	1640987@	NA
HD_CP0492		2635174	ERR1396782	92.9862	104.263	781	19703	57	121334	250493	1623506	0.0061369
HD_CP0495		9549094	ERR1396781	93.1772	386.39	810	1930	17	168585	309223	1609414	0.0227428
HD_CP0500		30967860	ERR1396770	93.3161	1253.67	817	190	19	128465	378864	1609174	0.0737906
HD_CP0906		5496682	ERR1661392	85.83	213.48	24668	2266	83	75745	131040	1495238	0.0125654
HD_CP0909		8308964	ERR1661393	85.95	326.06	24818	187	54	80529	187645	1489647	0.0191918
HD_CP1081		10936088	ERR1396792	92.5352	426.8	825	6835	36	121374	247935	1608300	0.0251213
HD_CP1145 (ii)		1419124	ERR1661395	86.17	45.74	23337	30214	161	31962	89661	1495981	0.00269224
HD_CP1145.scab (ii)		8146712	ERR1396790	86.2738	315.742	23763	19193	100	52585	108257	1483988	0.0185845
HD_GHA_22		48304640	ERR1661391	89.05	1870.33	25306	2454	100	80587	178337	1521829	0.110087
HD_GHA_42		25937760	ERR1396779	93.4934	1044.18	932	250	21	122597	308069	1612522	0.0614601
HD_GHA_55		40149518	ERR1396793	91.6182	556.597	344	16499	1769	75761	171557	2093490	0.0327611
HD_GHA_55 (ii)		1663356	ERR1396771	90.8918	54.7007	310	71815	153	48808	179506	1613763	0.00321967
HD_GHA_56		46040284	ERR1396783	91.991	1824.21	362	748	71	168020	365008	1603163	0.107372
HD_GHA_57		20042114	ERR1396791	91.2972	643.397	334	5478	171	121240	276361	1678307	0.0378702
HD_GHA_60 (i)		19401588	ERR1396775	91.3343	746.717	341	596	55	121201	303037	1591257	0.0439516
HD_GHA_91		80208376	ERR1396789	95.2052	2051.5	314	5704	704	121227	302322	1957777	0.120751
HD_WP0014.5 (i)		24160508	ERR1396778	92.7882	968.168	861	293	35	122586	279645	1607590	0.0569861
HD_WP0014.7.liq (ii)		30514576	ERR1396774	93.043	1216.15	852	284	49	122587	307220	1623293	0.0715824
HD_WP0325		2338062	ERR1396777	93.7412	91.1846	319	16347	44	116301	276904	1631024	0.0053671
HD_WP0340		5727140	ERR1396788	93.6599	218.824	318	97411	81	86854	199615	1635363	0.0128799
HD_WP0748		12762262	ERR1661394	86.57	482.46	24989	1871	104	75825	131037	1527748	0.0283975
Acc. No, EMBL Accession Number; HD, Haemophilus ducreyi; NA, not applicable; ref, reference; SNP, single-nucleotide polymorphism.
$ Where more than one sample was collected from the same individual this indicated in roman numerals e.g WP0022 (i). If the sample type was not a lesion exuate the alternative sample type is also indicated e.g WP0022.scab (iii)
*Reference genome consensus sequence was used to generate simulated 75 bp illumina reads in silico to high average read coverage depth on both DNA strands.
^Draft Assembly size was used as a quality control step for DNA integrity. Genes and contigs of interest were manually curated (see methods).
@In silico simulated reads were used to determine the maximum possible assembly size achievable from using Illumina 75bp paired-end read data and the assembly protocols used in this study on the simulated reference sequence data with no manual finishing. This is necessary because when using of Illumina short read technology perfect repeats and low complexity regions cannot be fully resolved in th…
NA - not applicable

## Sheet: Table 2
Technical Appendix 2 Table 2. High density SNP regions identified and removed for the Haemophilus ducreyi phylogeny
Coordinates in whole genome alignment	Size of Region (bp)	Taxa	Genes contained	SNPs
73352 .. 109820	36468	GHA_22, CDC_GHA2, CDC_GHA1, CDC_VAN2, CP0909, CP0906, WP0748, CP1145scab, CP1145liq, DMC64, DMC111, CIP542, 33921	ner, HD_0094-161	73
227749 .. 228357	608	GHA_22, CDC_GHA2, CDC_GHA1, CDC_VAN2, CP0909, CP0906, WP0748, CP1145scab, CP1145liq, DMC64, DMC111, CIP542, 33921	HD_0296	41
239676 .. 246057	6381	GHA_22, CDC_GHA2, CDC_GHA1, CDC_VAN2, CP0909, CP0906, WP0748, CP1145scab, CP1145liq, DMC64, DMC111, CIP542, 33921	tal, operon RNA2	33
277240 .. 277756	516	GHA_22, CDC_GHA2, CDC_GHA1, CDC_VAN2, CP0909, CP0906, WP0748, CP1145scab, CP1145liq, DMC64, DMC111, CIP542, 33921	HD_0356-7	45
306564 .. 306864	300	GHA_22, CDC_GHA2, CDC_GHA1, CDC_VAN2, CP0909, CP0906, WP0748, CP1145scab, CP1145liq, DMC64, DMC111, CIP542, 33921	tdhA	22
317541 .. 317966	425	GHA_22, CDC_GHA2, CDC_GHA1, CDC_VAN2, CP0909, CP0906, WP0748, CP1145scab, CP1145liq, DMC64, DMC111, CIP542, 33921	rnfCD	26
336350 .. 337259	909	GHA_22, CDC_GHA2, CDC_GHA1, CDC_VAN2, CP0909, CP0906, WP0748, CP1145scab, CP1145liq, DMC64, DMC111, CIP542, 33921	HD_0424, mrcA	65
384466 .. 411579	27113	GHA_22, CDC_GHA2, CDC_GHA1, CDC_VAN2, CP0909, CP0906, WP0748, CP1145scab, CP1145liq, DMC64, DMC111, CIP542, 33921	HD_0496-515, mug-2, HD_0518-38	36
448209 .. 448681	472	GHA_22, CDC_GHA2, CDC_GHA1, CDC_VAN2, CP0909, CP0906, WP0748, CP1145scab, CP1145liq, DMC64, DMC111, CIP542, 33921	hlp	38
512922 .. 513631	709	GHA_22, CDC_GHA2, CDC_GHA1, CDC_VAN2, CP0909, CP0906, WP0748, CP1145scab, CP1145liq, DMC64, DMC111, CIP542, 33921	tnaB, psd	44
564513 .. 564889	376	GHA_22, CDC_GHA2, CDC_GHA1, CDC_VAN2, CP0909, CP0906, WP0748, CP1145scab, CP1145liq, DMC64, DMC111, CIP542, 33921	HD_0713	35
601551 .. 602067	516	GHA_22, CDC_GHA2, CDC_GHA1, CDC_VAN2, CP0909, CP0906, WP0748, CP1145scab, CP1145liq, DMC64, DMC111, CIP542, 33921	manY	54
601551 .. 609225	7674	CDC_GHA8, CDC_GHA9, GHA_91, NZS3, NZS4, NZS2, NZS1, WP0325, WP0340,CDC_VAN1, CDC_VAN4, CDC_VAN3, CDC_VAN5, NZV1, AUSPNG, GHA_60(i), GHA_56, GHA_57, GHA_55(ii), GHA_55, 35000HP, HD183	manY, manX, dsrA, HD_0770-1, plsX, fab, HD_0775	85
602430 .. 605295	2865	GHA_22, CDC_GHA2, CDC_GHA1, CDC_VAN2, CP0909, CP0906, WP0748, CP1145scab, CP1145liq, DMC64, DMC111, CIP542, 33921	manX, dsrA, HD_0770	145
603274 .. 604889	1615	CDC_GHA3, CDC_GHA5, GHA_42	dsrA, HD_0770	10
603611 .. 603973	362	CP0495, CP0492, CP0500	dsrA	8
603664 .. 603991	327	WP014.7scab, CP1081, WP0014.7liq	dsrA	7
603664 .. 604006	342	82-029362, HMC46, HMC56, 6644	dsrA	10
603785 .. 603796	11	NZS3, NZS4, NZS2, NZS1, WP0325, WP0340, CDC_VAN1, CDC_VAN4, CDC_VAN3, CDC_VAN5, NZV1, AUSPNG, GHA_60(i), GHA_56, GHA_57, GHA_55(ii), GHA_55	dsrA	5
638893 .. 640230	1337	GHA_22, CDC_GHA2, CDC_GHA1, CDC_VAN2, CP0909, CP0906, WP0748, CP1145scab, CP1145liq, DMC64, DMC111, CIP542, 33921	HD_0804-6	119
649338 .. 649808	470	GHA_22, CDC_GHA2, CDC_GHA1, CDC_VAN2, CP0909, CP0906, WP0748, CP1145scab, CP1145liq, DMC64, DMC111, CIP542, 33921	ftsZ	28
735015 .. 768760	33745	GHA_60(i), GHA_56, GHA_57, GHA_55(ii), GHA_55	HD_0920-53, topB, HD_0955-61, ssb2, HD_9963-72, dnaB, HD_0974	47
763026 .. 763086	60	CDC_GHA8, CDC_GHA9, GHA_91	HD_0967	20
784841 .. 785507	666	GHA_22, CDC_GHA2, CDC_GHA1, CDC_VAN2, CP0909, CP0906, WP0748, CP1145scab, CP1145liq, DMC64, DMC111, CIP542, 33921	pflAB	53
787628 .. 788252	624	GHA_22, CDC_GHA2, CDC_GHA1, CDC_VAN2, CP0909, CP0906, WP0748, CP1145scab, CP1145liq, DMC64, DMC111, CIP542, 33921	HD_0990, focA	46
788406 .. 789170	764	GHA_22, CDC_GHA2, CDC_GHA1, CDC_VAN2, CP0909, CP0906, WP0748, CP1145scab, CP1145liq, DMC64, DMC111, CIP542, 33921	focA, HD_0992	58
871913 .. 874029	2116	GHA_22, CDC_GHA2, CDC_GHA1, CDC_VAN2, CP0909, CP0906, WP0748, CP1145scab, CP1145liq, DMC64, DMC111, CIP542, 33921	cysS, HD_1094	46
892948 .. 893196	248	GHA_22, CDC_GHA2, CDC_GHA1, CDC_VAN2, CP0909, CP0906, WP0748, CP1145scab, CP1145liq, DMC64, DMC111, CIP542, 33921	HD_1123	41
910565 .. 911350	785	GHA_22, CDC_GHA2, CDC_GHA1, CDC_VAN2, CP0909, CP0906, WP0748, CP1145scab, CP1145liq, DMC64, DMC111, CIP542, 33921	sdaC	64
920513 .. 921452	939	GHA_22, CDC_GHA2, CDC_GHA1, CDC_VAN2, CP0909, CP0906, WP0748, CP1145scab, CP1145liq, DMC64, DMC111, CIP542, 33921	glpT, HD_1151	71
922144 .. 938880	16736	GHA_22, CDC_GHA2, CDC_GHA1, CDC_VAN2, CP0909, CP0906, WP0748, CP1145scab, CP1145liq, DMC64, DMC111, CIP542, 33921	lspB, lspA2,	658
970218 .. 970989	771	GHA_22, CDC_GHA2, CDC_GHA1, CDC_VAN2, CP0909, CP0906, WP0748, CP1145scab, CP1145liq, DMC64, DMC111, CIP542, 33921	D15	60
988394 .. 988907	513	GHA_22, CDC_GHA2, CDC_GHA1, CDC_VAN2, CP0909, CP0906, WP0748, CP1145scab, CP1145liq, DMC64, DMC111, CIP542, 33921	HD_1218-9	36
1007001 .. 1007543	542	GHA_22, CDC_GHA2, CDC_GHA1, CDC_VAN2, CP0909, CP0906, WP0748, CP1145scab, CP1145liq, DMC64, DMC111, CIP542, 33921	HD_1239, citC	42
1012196 .. 1012514	318	GHA_22, CDC_GHA2, CDC_GHA1, CDC_VAN2, CP0909, CP0906, WP0748, CP1145scab, CP1145liq, DMC64, DMC111, CIP542, 33921	citG	30
1013047 .. 1013970	923	GHA_22, CDC_GHA2, CDC_GHA1, CDC_VAN2, CP0909, CP0906, WP0748, CP1145scab, CP1145liq, DMC64, DMC111, CIP542, 33921	HD_1246	60
1024157 .. 1024792	635	GHA_22, CDC_GHA2, CDC_GHA1, CDC_VAN2, CP0909, CP0906, WP0748, CP1145scab, CP1145liq, DMC64, DMC111, CIP542, 33921	perM, HD_1256	50
1041091 .. 1042484	1393	GHA_22, CDC_GHA2, CDC_GHA1, CDC_VAN2, CP0909, CP0906, WP0748, CP1145scab, CP1145liq, DMC64, DMC111, CIP542, 33921	HD_1278-80	97
1055568 .. 1077438	21870	CDC_GHA8, CDC_GHA9, GHA_91, NZS3, NZS4, NZS2, NZS1, WP0325, WP0340, CDC_VAN1, CDC_VAN4, CDC_VAN3, CDC_VAN5, NZV1, AUSPNG, GHA_60(i), GHA_56, GHA_57, GHA_55(ii), GHA_55, 35000HP, HD183	mrBCD, HD_1296, znuB, tadGFEDCBA,HD_1305, rcpBA, HD_1308-9, flp3,flp2,flp1,HD_1313-5, sanA, HD_1317, lysS, HD_1319-21	232
1059959 .. 1061610	1651	82-029362, HMC46, HMC56, 6644, CDC_GHA8, CDC_GHA9, GHA_91, NZS3, NZS4, NZS2, NZS1, WP0325, WP0340, CDC_VAN1, CDC_VAN4, CDC_VAN3, CDC_VAN5, NZV1, AUSPNG, GHA_60(i), GHA_56, GHA_57, GHA_55(ii), GHA_55, 35000HP, HD183	znuB, tadG	42
1061805 .. 1062871	1066	GHA_22, CDC_GHA2, CDC_GHA1, CDC_VAN2, CP0909, CP0906, WP0748, CP1145scab, CP1145liq, DMC64, DMC111, CIP542, 33921	tadFE	119
1063993 .. 1065476	1483	GHA_22, CDC_GHA2, CDC_GHA1, CDC_VAN2, CP0909, CP0906, WP0748, CP1145scab, CP1145liq, DMC64, DMC111, CIP542, 33921	tadCB	97
1070796 .. 1071640	844	GHA_22, CDC_GHA2, CDC_GHA1, CDC_VAN2, CP0909, CP0906, WP0748, CP1145scab, CP1145liq, DMC64, DMC111, CIP542, 33921	HD_1309, flp3, flp2	57
1071352 .. 1071764	412	CDC_GHA8, CDC_GHA9, GHA_91, NZS3, NZS4, NZS2, NZS1, WP0325, WP0340, CDC_VAN1, CDC_VAN4, CDC_VAN3, CDC_VAN5 ,NZV1, AUSPNG, GHA_60(i), GHA_56, GHA_57, GHA_55(ii), GHA_55	flp3,flp2	4
1071500 .. 1071856	356	35000HP, HD183	flp2,flp1	9
1085644 .. 1086590	946	GHA_22, CDC_GHA2, CDC_GHA1, CDC_VAN2, CP0909, CP0906, WP0748, CP1145scab, CP1145liq, DMC64, DMC111, CIP542, 33921	hhdA	58
1102004 .. 1102548	544	GHA_22, CDC_GHA2, CDC_GHA1, CDC_VAN2, CP0909, CP0906, WP0748, CP1145scab, CP1145liq, DMC64, DMC111, CIP542, 33921	narQ	40
1104478 .. 1104961	483	GHA_22, CDC_GHA2, CDC_GHA1, CDC_VAN2, CP0909, CP0906, WP0748, CP1145scab, CP1145liq, DMC64, DMC111, CIP542, 33921	degS	37
1174274 .. 1175386	1112	GHA_22, CDC_GHA2, CDC_GHA1, CDC_VAN2, CP0909, CP0906, WP0748, CP1145scab, CP1145liq, DMC64, DMC111, CIP542, 33921	HD_1432, ompP2A	72
1175788 .. 1176417	629	GHA_22, CDC_GHA2, CDC_GHA1, CDC_VAN2, CP0909, CP0906, WP0748, CP1145scab, CP1145liq, DMC64, DMC111, CIP542, 33921	ompP2A	71
1191901 .. 1192468	567	GHA_22, CDC_GHA2, CDC_GHA1, CDC_VAN2, CP0909, CP0906, WP0748, CP1145scab, CP1145liq, DMC64, DMC111, CIP542, 33921	ackA	48
1238161 .. 1250603	12442	GHA_22, CDC_GHA2, CDC_GHA1, CDC_VAN2, CP0909, CP0906, WP0748, CP1145scab, CP1145liq, DMC64, DMC111, CIP542, 33921	lspA1	218
1247292 .. 1247555	263	WP014.7scab, CP1081, WP0014.7liq	lspA1	6
1249883 .. 1249904	21	WP0748, CP1145scab, CP1145liq	lspA1	7
1262465 .. 1275799	13334	GHA_22, CDC_GHA2, CDC_GHA1, CDC_VAN2, CP0909, CP0906, WP0748, CP1145scab, CP1145liq, DMC64, DMC111, CIP542, 33921	HD1517-24, gam, HD_1526-52	843
1267614 .. 1282244	14630	GHA_60(i), GHA_56, GHA_57, GHA_55(ii), GHA_55	HD_1530-59	6
1275913 .. 1282011	6098	GHA_22, CDC_GHA2, CDC_GHA1, CDC_VAN2, CP0909, CP0906, WP0748, CP1145scab, CP1145liq, DMC64, DMC111, CIP542, 33921	HD_1553-58	466
1282316 .. 1283958	1642	GHA_22, CDC_GHA2, CDC_GHA1, CDC_VAN2, CP0909, CP0906, WP0748, CP1145scab, CP1145liq, DMC64, DMC111, CIP542, 33921	HD_1559-61	143
1284201 .. 1299684	15483	GHA_22, CDC_GHA2, CDC_GHA1, CDC_VAN2, CP0909, CP0906, WP0748, CP1145scab, CP1145liq, DMC64, DMC111, CIP542, 33921	HD_1561-81, mukB	270
1298341 .. 1298372	31	35000HP, HD183	HD_1580	9
1343414 .. 1343918	504	GHA_22, CDC_GHA2, CDC_GHA1, CDC_VAN2, CP0909, CP0906, WP0748, CP1145scab, CP1145liq, DMC64, DMC111, CIP542, 33921	aceF	34
1487556 .. 1488487	931	GHA_22, CDC_GHA2, CDC_GHA1, CDC_VAN2, CP0909, CP0906, WP0748, CP1145scab, CP1145liq, DMC64, DMC111, CIP542, 33921	tolA	52
1613474 .. 1616554	3080	GHA_22, CDC_GHA2, CDC_GHA1, CDC_VAN2, CP0909, CP0906, WP0748, CP1145scab, CP1145liq, DMC64, DMC111, CIP542, 33921	proS, HD_1920, recG	172
1631683 .. 1632337	654	GHA_22, CDC_GHA2, CDC_GHA1, CDC_VAN2, CP0909, CP0906, WP0748, CP1145scab, CP1145liq, DMC64, DMC111, CIP542, 33921	glyS	70
1682647 .. 1683019	372	GHA_22 CDC_GHA2 CDC_GHA1 CDC_VAN2 CP0909 CP0906 WP0748 CP1145scab CP1145liq DMC64 DMC111 CIP542 33921	mrdA	27
1687357 .. 1687753	396	GHA_22 CDC_GHA2 CDC_GHA1 CDC_VAN2 CP0909 CP0906 WP0748 CP1145scab CP1145liq DMC64 DMC111 CIP542 33921	hgbA	34
1698813 .. 1699205	392	GHA_22 CDC_GHA2 CDC_GHA1 CDC_VAN2 CP0909 CP0906 WP0748 CP1145scab CP1145liq DMC64 DMC111 CIP542 33921	HD_2037	37
